# Supplementary material for: The Multivesicular Bodies (MVBs)-Localized AAA ATPase LRD6-6 Inhibits Immunity and Cell Death Likely through Regulating MVBs-Mediated Vesicular Trafficking in Rice
Source: PLoS Genet. 2016 Sep 12;12(9):e1006311. doi: 10.1371/journal.pgen.1006311 (PMC5019419; doi:10.1371/journal.pgen.1006311)
Supplement: S1 Table — (XLSX) [file pgen.1006311.s032.xlsx]

## Sheet: S1 Table
S1 Table. Genetic analyses of the Lrd6-6 locus.
Cross	F1 phenotype		F2 population		Total	Χ2 (3:1,0.05)=3.84
			Wild type	Mutant type
Jodan×lrd6-6		Wild type	446	159	605	0.12
lrd6-6×Jodan		Wild type	321	112	433	0.13
02428×lrd6-6		Wild type	6582	2175	8757	0.12
