# Supplementary material for: The Multivesicular Bodies (MVBs)-Localized AAA ATPase LRD6-6 Inhibits Immunity and Cell Death Likely through Regulating MVBs-Mediated Vesicular Trafficking in Rice
Source: PLoS Genet. 2016 Sep 12;12(9):e1006311. doi: 10.1371/journal.pgen.1006311 (PMC5019419; doi:10.1371/journal.pgen.1006311)
Supplement: S2 Table — (XLSX) [file pgen.1006311.s033.xlsx]

## Sheet: S2 Table
S2 Table. DEGs that are likely to be associated with the LRD6-6 function according to the GO cellular component classification of the RNA-seq data.
GO Term	Transcripts	Accession	Function Annotation	Log2(lrd6-6/WT)
Apoplast	TCONS_00005235	LOC_Os12g15530	LAC6	5.5209
	TCONS_00010920	LOC_Os11g42200	LAC19	5.88535
	TCONS_00013389	LOC_Os12g15680	LAC24	inf
Tricarboxylic acid cycle enzyme complex	TCONS_00022447	LOC_Os03g21950	Fumarate Hydratase, Mitochondrial Precursor	1.83763
Clathrin coat of trans-Golgi network vesicle	TCONS_00010493	LOC_Os12g01390	Clathrin Heavy Chain	inf
Extracellular matrix	TCONS_00017333	LOC_Os02g50730	Metalloendoproteinase 1 Precursor	2.5126
Clathrin coat of coated pit	TCONS_00010493	LOC_Os12g01390	Clathrin Heavy Chain	inf
Membrane	TCONS_00005991	LOC_Os01g40580	Hypersensitive-Induced Response Protein	inf
	TCONS_00006547	LOC_Os01g71710	Amino Acid Permease Family Protein	inf
	TCONS_00005090	LOC_Os01g54580	Transporter Family Protein	14.9923
	TCONS_00011380	LOC_Os11g37700	Pleiotropic Drug Resistance Protein( Pdr11 Abc Transporter)	5.25023
	TCONS_00006013	LOC_Os01g42410	Pleiotropic Drug Resistance Protein (Pdr4 Abc Transporter)	5.19975
	TCONS_00002030	LOC_Os01g70490	Potassium Transporter	4.04788
	TCONS_00014017	LOC_Os12g33300	Integral Membrane Protein Duf6 Containing Protein	3.18136
	TCONS_00020096	LOC_Os03g10100	Transporter Family Protein	2.82264
	TCONS_00006012	LOC_Os01g42380	Pleiotropic Drug Resistance Protein (Pdr3 Abc Transporter)	2.71173
	TCONS_00001251	LOC_Os01g49820	Lipid Phosphatase Protein	2.69111
	TCONS_00002390	LOC_Os01g08080	UDP-Glucuronosyl/Udp-Glucosyltransferase	2.58508
	TCONS_00022065	LOC_Os03g11900	Transporter Family Protein	2.53951
	TCONS_00000316	LOC_Os01g10440	Xylosyltransferase	2.3515
	TCONS_00021400	LOC_Os03g57310	Syntaxin	2.23471
	TCONS_00007583	LOC_Os10g20350	Mate Efflux Family Protein	2.17528
	TCONS_00022706	LOC_Os03g37840	HAK16,Potassium Transporter	2.05061
	TCONS_00007024	LOC_Os10g33210	Peptide Transporter Ptr3-A	2.04314
	TCONS_00000341	LOC_Os01g11160	Amino Acid Permease Family Protein	1.99242
	TCONS_00016460	LOC_Os02g17534	Xyloglucan Fucosyltransferase	1.95326
	TCONS_00014560	LOC_Os02g11070	3-ketoacyl-Coa Synthase	1.90155
	TCONS_00007315	LOC_Os10g41190	Transporter Family Protein	1.87573
	TCONS_00022609	LOC_Os03g29850	ZIP2,Metal Cation Transporter	1.80827
	TCONS_00021604	LOC_Os03g62090	CESA-Cellulose Synthase	-14.5783
	TCONS_00013051	LOC_Os12g39180	Natural Resistance-Associated Macrophage Protein	-14.2605
	TCONS_00007988	LOC_Os10g38060	Phospholipase D	-14.099
	TCONS_00020938	LOC_Os03g42020	Calcium-Transporting Atpase, Plasma Membrane-Type	-13.7266
	TCONS_00011554	LOC_Os11g03240	Mate Efflux Family Protein	-13.6865
	TCONS_00006790	LOC_Os10g13940	Mate Efflux Protein	-12.6953
	TCONS_00001335	LOC_Os01g52240	Chlorophyll A-B Binding Protein	-2.07017
	TCONS_00007464	LOC_Os10g05780	Pot Domain Containing Peptide Transporter	-1.94119
	TCONS_00012101	LOC_Os12g37840	Boron Transporter Protein	-inf
AP-3 adaptor complex	TCONS_00002173	LOC_Os01g74180	Adaptin	-14.3874
Intracellular	TCONS_00018720	LOC_Os02g03890	Nuclear Transport Factor 2	13.8692
Nucleosome	TCONS_00000175	LOC_Os01g05630	Core Histone H2A/H2B/H3/H4 Domain Containing Protein	-inf
	TCONS_00022261	LOC_Os03g17100	Core Histone H2A/H2B/H3/H4 Domain Containing Protein	-2.1767
Endoplasmic reticulum membrane	TCONS_00007935	LOC_Os10g36350	MSP domain containing protein	-12.5544
Myosin complex	TCONS_00021265	LOC_Os03g53660	Myosin Head Domain Containing Protein	-15.4232
Membrane coat	TCONS_00002173	LOC_Os01g74180	Adaptin	-14.3874
