# Supplementary material for: The Multivesicular Bodies (MVBs)-Localized AAA ATPase LRD6-6 Inhibits Immunity and Cell Death Likely through Regulating MVBs-Mediated Vesicular Trafficking in Rice
Source: PLoS Genet. 2016 Sep 12;12(9):e1006311. doi: 10.1371/journal.pgen.1006311 (PMC5019419; doi:10.1371/journal.pgen.1006311)
Supplement: S3 Table — (XLSX) [file pgen.1006311.s034.xlsx]

## Sheet: S3 Table
S3 Table. DEGs which are likely to be associated with the lrd6-6 phenotype according to the GO molecular function analysis of the RNA-seq data.
Function Type	Transcripts	Accession	Function Annotation	Log2(lrd6-6/WT)
Defense response	TCONS_00012073	LOC_Os12g36850	Pathogenesis-related Betv I family protein	6.39209
	TCONS_00012072	LOC_Os12g36830	Pathogenesis-related Betv I family protein	5.97908
	TCONS_00012075	LOC_Os12g36880	Pathogenesis-related Betv I family protein	5.58125
	TCONS_00006112	LOC_Os01g49320	Similar to Chitinase	5.55894
	TCONS_00013529	LOC_Os12g36860	Pathogenesis-related protein 10	5.19392
	TCONS_00001137	LOC_Os01g47070	Acidic class III chitinase OsChib3a precursor (Chitinase)	4.28669
	TCONS_00017026	LOC_Os02g41680	ZB8	4.11888
	TCONS_00008333	LOC_Os10g28080	Similar to Chitinase 1 precursor	3.91761
	TCONS_00007255	LOC_Os06g51060	CHIT8	3.73455
	TCONS_00022284	LOC_Os03g17700	MPK5(OsMAPK3)	3.01648
	TCONS_00019833	LOC_Os05g04690	CHIT11	2.06504
	TCONS_00017024	LOC_Os02g41650	PAL	1.93843
	TCONS_00007223	LOC_Os10g38950	MPK6(OsMAPK4)	1.56517
Transcription factor	TCONS_00018088	LOC_Os02g26430	WRKY42	inf
	TCONS_00019338	LOC_Os02g43790	Ethylene-responsive transcription factor	4.20619
	TCONS_00001674	LOC_Os01g61080	WRKY24	3.86819
	TCONS_00008541	LOC_Os10g41330	Pathogenesis-related transcriptional factor	3.68498
	TCONS_00001662	LOC_Os01g60640	WRKY21	3.4123
	TCONS_00009759	LOC_Os11g02520	WRKY104	3.30881
	TCONS_00009408	LOC_Os11g29870	WRKY72	2.67099
	TCONS_00000926	LOC_Os01g40260	WRKY77	2.58793
	TCONS_00030087	LOC_Os05g25770	OsWRKY45; WRKY45-1; WRKY45-2	2.87711
	TCONS_00009759	LOC_Os11g02520	OsWRKY100; OsWRKY89	3.30881
	TCONS_00021953	LOC_Os03g08460	Similar to OsERF3	2.30251
ROS metabolism	TCONS_00005781	IPR006093	Oxygen oxidoreductase covalent FAD-binding site	inf
	TCONS_00004865	IPR001128	Cytochrome P450	inf
	TCONS_00005946	IPR001128	Cytochrome P450	inf
	TCONS_00008348	IPR001128	Cytochrome P450	inf
	TCONS_00010768	LOC_Os11g29390	Bifunctional dihydrofolate reductase-thymidylate synthase	13.4398
	TCONS_00004767	LOC_Os01g37760	Glutamate dehydrogenase protein	12.8983
	TCONS_00005872	LOC_Os01g28030	peroxidase precursor	12.1249
	TCONS_00018223	LOC_Os02g36070	CYP76M8	6.25304
	TCONS_00005235	LOC_Os12g15530	LAC6	5.5209
	TCONS_00015140	LOC_Os02g36110	Cytochrome P450	5.12433
	TCONS_00013400	LOC_Os02g04170	L-aspartate oxidase 1	4.87972
	TCONS_00008479	IPR001128	Cytochrome P450	3.85374
	TCONS_00000975	IPR001128	Cytochrome P450	3.69686
	TCONS_00002131	LOC_Os01g73170	Peroxidase precursor	3.45124
	TCONS_00008897	IPR005123	Oxoglutarate/iron-dependent dioxygenase	3.39253
	TCONS_00005448	LOC_Os01g73200	Peroxidase precursor	3.24951
	TCONS_00006270	LOC_Os01g57730	Peroxidase precursor	3.17342
	TCONS_00008624	LOC_Os10g05020	Cytochrome P450	3.03604
	TCONS_00013957	LOC_Os12g26290	Alpha-DOX2 (Similar to Pathogen-inducible alpha-dioxygenase)	2.83659
	TCONS_00016241	LOC_Os02g09490	CAD2	2.78018
	TCONS_00007176	LOC_Os10g36980	Cytochrome P450	2.39197
	TCONS_00014294	LOC_Os02g04170	L-aspartate oxidase 1	2.38526
	TCONS_00014205	LOC_Os02g01510	Lactate/malate dehydrogenase	2.32939
	TCONS_00001368	IPR001128	Cytochrome P450	2.05321
	TCONS_00015980	LOC_Os02g02400	Catalase isozyme A (EC 1.11.1.6) (CAT-A)	1.66805
