# Supplementary material for: The Multivesicular Bodies (MVBs)-Localized AAA ATPase LRD6-6 Inhibits Immunity and Cell Death Likely through Regulating MVBs-Mediated Vesicular Trafficking in Rice
Source: PLoS Genet. 2016 Sep 12;12(9):e1006311. doi: 10.1371/journal.pgen.1006311 (PMC5019419; doi:10.1371/journal.pgen.1006311)
Supplement: S4 Table — (XLSX) [file pgen.1006311.s035.xlsx]

## Sheet: S4 Table
S4 Table. Pathway annotation of the DEGs between lrd6-6 and Kitaake.
Pathway	KEGG_ ID	Transcript	Accession	Annotation	Log2(lrd6-6/WT)
Phenylpropanoid biosynthesis	PATH:ko00940	TCONS_00008479:CYP84A, F5H	LOC_Os10g36848	Similar to Pectinesterase-like protein	3.85374
		TCONS_00016241:E1.1.1.195	LOC_Os02g09490	Cinnamyl alcohol dehydrogenase (EC 1.1.1.195)	2.78018
		TCONS_00017024:PTAL	LOC_Os02g41630	phenylalanine ammonia-lyase	1.93843
		TCONS_00017025:E4.3.1.24	LOC_Os05g35290	phenylalanine ammonia-lyase	1.75329
		TCONS_00017026:E4.3.1.24	LOC_Os02g41680	phenylalanine ammonia-lyase	4.11888
		TCONS_00024784:E1.11.1.7	LOC_Os03g13210	peroxidase precursor	inf
		TCONS_00026168:E2.3.1.133, HCT	LOC_Os04g42250	transferase family protein	2.1742
		TCONS_00027385:E3.2.1.21	LOC_Os04g39880	Os4bglu12 - beta-glucosidase, exo-beta-glucanase	3.13328
		TCONS_00031451:E4.3.1.24	LOC_Os05g35290	phenylalanine ammonia-lyase	3.00566
		TCONS_00041938:CCR	LOC_Os08g34280	cinnamoyl-CoA reductase	3.81687
		TCONS_00041947:E6.2.1.12	LOC_Os08g34790	Similar to 4-coumarate--CoA ligase 1 (EC 6.2.1.12) (4CL 1) (4-coumaroyl-CoA synthase 1) (Clone 4CL14)	2.95024
Diterpenoid biosynthesis	PATH:ko00904	TCONS_00011270:KSL8, DTC2	LOC_Os11g28530	Stemer-13-ene synthase	4.89899
		TCONS_00018225:KSL7, DTC1	LOC_Os02g36140	Similar to Ent-kaurene synthase 1A	7.14532
		TCONS_00028187:CPS4	LOC_Os04g09900	ent-kaurene synthase	7.85801
		TCONS_00028854:KSL4, DTS2	LOC_Os04g10060	Syn-pimara-7,15-diene synthase	inf
Phenylalanine, tyrosine and tryptophan biosynthesis	PATH:ko00400	TCONS_00003540:E5.4.99.5	LOC_Os01g55870	chorismate mutase	1.48924
		TCONS_00022174:E4.2.3.5, aroC	LOC_Os03g14990	chorismate synthase	1.57218
		TCONS_00024850:trpE	LOC_Os03g15780	anthranilate synthase component I-1	2.17511
		TCONS_00033276:aroA	LOC_Os06g04280	3-phosphoshikimate 1-carboxyvinyltransferase	2.07599
		TCONS_00038215:trpA	LOC_Os07g08430	indole-3-glycerol phosphate lyase	2.21726
		TCONS_00045416:trpC	LOC_Os09g08130	indole-3-glycerol phosphate synthase	3.52882
Phenylalanine metabolism	PATH:ko00360	TCONS_00017024:PTAL	LOC_Os02g41630	Phenylalanine ammonia-lyase	1.93843
		TCONS_00017025:E4.3.1.24	LOC_Os05g35290	phenylalanine ammonia-lyase	1.75329
		TCONS_00017026:E4.3.1.24	LOC_Os02g41680	phenylalanine ammonia-lyase	4.11888
		TCONS_00024784:E1.11.1.7	LOC_Os03g13210	peroxidase precursor	inf
		TCONS_00031451:E4.3.1.24	LOC_Os05g35290	phenylalanine ammonia-lyase	3.00566
		TCONS_00041947:E6.2.1.12	LOC_Os08g34790	Similar to 4-coumarate--CoA ligase 1 (EC 6.2.1.12) (4CL 1) (4-coumaroyl-CoA synthase 1) (Clone 4CL14)	2.95024
Linoleic acid metabolism	PATH:ko00591	TCONS_00021106:E1.13.11.12	LOC_Os03g49380	lipoxygenase	1.94682
		TCONS_00042087:E1.13.11.12	LOC_Os08g39840	lipoxygenase	4.3696
		TCONS_00042719:E1.13.11.12	LOC_Os08g39850	lipoxygenase	5.48227
		TCONS_00016272:E1.13.11.12	LOC_Os02g10120	lipoxygenase	-2.2134
Nitrogen metabolism	PATH:ko00910	TCONS_00004767:E1.4.1.4, gdhA	LOC_Os01g37760	glutamate dehydrogenase protein	12.8983
		TCONS_00017024:PTAL	LOC_Os02g41630	Phenylalanine ammonia-lyase	1.93843
		TCONS_00017025:E4.3.1.24	LOC_Os05g35290	phenylalanine ammonia-lyase	1.75329
		TCONS_00017026:E4.3.1.24	LOC_Os02g41680	phenylalanine ammonia-lyase	4.11888
		TCONS_00026312:E1.4.1.3	LOC_Os04g45970	glutamate dehydrogenase protein	1.62181
		TCONS_00031451:E4.3.1.24	LOC_Os05g35290	phenylalanine ammonia-lyase	3.00566
alpha-Linolenic acid metabolism	PATH:ko00592	TCONS_00013957:DOX1	LOC_Os12g26290	alpha-DOX2	2.83659
		TCONS_00021106:E1.13.11.12	LOC_Os03g49380	lipoxygenase	1.94682
		TCONS_00042087:E1.13.11.12	LOC_Os08g39840	lipoxygenase	4.3696
		TCONS_00042719:E1.13.11.12	LOC_Os08g39850	lipoxygenase	5.48227
Carbon fixation pathways in prokaryotes	PATH:ko00720	TCONS_00022447:E4.2.1.2B, fumC	LOC_Os03g21950	fumarate hydratase	1.83763
		TCONS_00023365:E1.5.1.20, metF	LOC_Os03g60090	methylenetetrahydrofolate reductase	1.96266
		TCONS_00040811:ppc	LOC_Os08g27840	phosphoenolpyruvate carboxylase	1.56514
		TCONS_00041824:ppc	LOC_Os08g27840	phosphoenolpyruvate carboxylase	1.76319
D-Glutamine and D-glutamate metabolism	PATH:ko00471	TCONS_00026312:E1.4.1.3	LOC_Os04g45970	glutamate dehydrogenase protein	1.62181
Terpenoid backbone biosynthesis	PATH:ko00900	TCONS_00001603:ispE	LOC_Os01g58790	GHMP kinases ATP-binding protein	2.25664
		TCONS_00024824:E2.7.4.2, mvaK2	LOC_Os03g14830	Phosphomevalonate kinase Erg8 family protein	12.7375
		TCONS_00037105:dxs	LOC_Os07g09190	transketolase	5.00107
		TCONS_00037106:dxs	LOC_Os07g09190	transketolase	4.25262
		TCONS_00038742:GGPS	LOC_Os07g39270	polyprenyl synthetase	2.48024
Flavone and flavonol biosynthesis	PATH:ko00944	TCONS_00041467:E2.1.1.76	LOC_Os08g06100	O-methyltransferase	2.31989
Alanine, aspartate and glutamate metabolism	PATH:ko00250	TCONS_00004767:E1.4.1.4, gdhA	LOC_Os01g37760	glutamate dehydrogenase protein	12.8983
		TCONS_00014294:nadB	LOC_Os02g04170	L-aspartate oxidase 1	2.38526
		TCONS_00023807:E4.1.1.15, gadB	LOC_Os03g13300	glutamate decarboxylase	3.84903
		TCONS_00024982:AGXT2	LOC_Os03g21960	aminotransferase	inf
		TCONS_00026312:E1.4.1.3	LOC_Os04g45970	glutamate dehydrogenase protein	1.62181
Spliceosome	BR:ko03041	TCONS_00025260:PRPF4B	LOC_Os03g50220	homologous-pairing protein meu13	13.7395
		TCONS_00032858:DHX16	LOC_Os05g32370	ATP-dependent RNA helicase	inf
		TCONS_00035931:DGCR14	LOC_Os06g30710	DGCR14	14.5374
Ribosome Biogenesis	BR:ko03009	TCONS_00013782:REX1, REXO1, RNH70			inf
Spliceosome	PATH:ko03040	TCONS_00032858:DHX16	LOC_Os05g32370	ATP-dependent RNA helicase	inf
Notch signaling pathway	PATH:ko04330	TCONS_00017892:HDAC1_2	LOC_Os02g12350	histone deacetylase	inf
		TCONS_00017893:HDAC1_2	LOC_Os02g12350	histone deacetylase	inf
		TCONS_00017895:HDAC1_2	LOC_Os02g12380	histone deacetylase	inf
		TCONS_00018904:HDAC1_2	LOC_Os02g12350	histone deacetylase	inf
		TCONS_00018907:HDAC1_2	LOC_Os02g12350	histone deacetylase	inf
		TCONS_00018908:HDAC1_2	LOC_Os02g12350	histone deacetylase	inf
ErbB signaling pathway	PATH:ko04012	TCONS_00007223:ERK1_2	LOC_Os10g38950	CGMC includes CDA, MAPK, GSK3, and CLKC kinases	1.56517
		TCONS_00022284:ERK1_2	LOC_Os03g17700	CGMC includes CDA, MAPK, GSK3, and CLKC kinases	3.01648
Cell cycle	PATH:ko04110	TCONS_00005243:CDC6	LOC_Os01g63710	CDC6 - Putative DNA replication initiation protein	inf
		TCONS_00017892:HDAC1_2	LOC_Os02g12350	histone deacetylase	inf
		TCONS_00017893:HDAC1_2	LOC_Os02g12350	histone deacetylase	inf
		TCONS_00017895:HDAC1_2	LOC_Os02g12380	histone deacetylase	inf
		TCONS_00018904:HDAC1_2	LOC_Os02g12350	histone deacetylase	inf
		TCONS_00018907:HDAC1_2	LOC_Os02g12380	histone deacetylase	inf
		TCONS_00018908:HDAC1_2	LOC_Os02g12380	histone deacetylase	inf
Ubiquinone and other terpenoid-quinone biosynthesis	PATH:ko00130	TCONS_00034122:HPT, TPT	LOC_Os06g44840	prenyltransferase	-1.58027
		TCONS_00038207:VTE3, APG1	LOC_Os12g42090	methyltransferase domain containing protein	-1.78308
Starch and sucrose metabolism	PATH:ko00500	TCONS_00022614:GAUT	LOC_Os03g30000	glycosyl transferase 8 domain containing protein	-13.7536
		TCONS_00023180:E2.4.1.1, glgP, PYG	LOC_Os03g55090	alpha-glucan phosphorylast isozyme	-2.05132
		TCONS_00034535:E2.4.1.21, glgA	LOC_Os06g06560	starch synthase	-2.73276
		TCONS_00044279:glgC	LOC_Os09g12660	glucose-1-phosphate adenylyltransferase large subunit	-2.91344
Photosynthesis - antenna proteins	PATH:ko00196	TCONS_00001335:LHCB1	LOC_Os01g52240	chlorophyll A-B binding protein	-2.07017
Linoleic acid metabolism	PATH:ko00591	TCONS_00021106:E1.13.11.12	LOC_Os03g49380	lipoxygenase	1.94682
		TCONS_00042087:E1.13.11.12	LOC_Os08g39840	lipoxygenase	4.3696
		TCONS_00042719:E1.13.11.12	LOC_Os08g39850	lipoxygenase	5.48227
		TCONS_00016272:E1.13.11.12	LOC_Os02g10120	lipoxygenase	-2.2134
Amino sugar and nucleotide sugar metabolism	PATH:ko00520	TCONS_00022614:GAUT	LOC_Os03g30000	glycosyl transferase 8 domain containing protein	-13.7536
		TCONS_00035914:E5.4.2.8, manB	LOC_Os06g28194	Similar to Phosphoglucomutase precursor	-2.33126
		TCONS_00044279:glgC	LOC_Os09g12660	glucose-1-phosphate adenylyltransferase large subunit	-2.91344
Glycosyltransferases	BR:ko01003	TCONS_00021604:CESA	LOC_Os03g62090	CESA5 - cellulose synthase	-14.5783
		TCONS_00022614:GAUT	LOC_Os03g30000	glycosyl transferase 8 domain containing protein	-13.7536
		TCONS_00034535:E2.4.1.21, glgA	LOC_Os06g06560	starch synthase	-2.73276
		TCONS_00038416:WAXY	LOC_Os07g22930	starch synthase	-1.91791
Mineral absorption	PATH:ko04978	TCONS_00033899:SLC40A1, FPN1	LOC_Os06g36450	ferroportin1 domain containing protein	-inf
*The three pathways, phenylpropanoid biosynthesis, diterpenoid biosynthesis and phenylalanine, tyrosine and tryptophan biosynthesis, that most enriched are highlighted in red.
