# Supplementary material for: The Multivesicular Bodies (MVBs)-Localized AAA ATPase LRD6-6 Inhibits Immunity and Cell Death Likely through Regulating MVBs-Mediated Vesicular Trafficking in Rice
Source: PLoS Genet. 2016 Sep 12;12(9):e1006311. doi: 10.1371/journal.pgen.1006311 (PMC5019419; doi:10.1371/journal.pgen.1006311)
Supplement: S5 Table — (XLSX) [file pgen.1006311.s036.xlsx]

## Sheet: S5 Table
S5 Table. Plasmid constructs and the primers used for the constructs in this study.
Construct	Vector	Gene of interest	Primer				Reference
			Name	Forward (5'->3')	Reverse (5'->3')	Restriction enzyme (F-R)
I. Constructs for functional verification of Os06g03940
pANDA-Os06g03940Ri	pANDA	Os06g03940	Lrd6-6Ri	TGCAAAGAGCTGGTGCAAAC	AACCGCCTGCTAGCATCATT	None	This study and (Miki and Shimamoto, 2004)
pCacTN-XG-Os06g03940-11.5kb	pCacTN-XG	Os06g03940	Lrd6-6cp-P1	AAggatccCCAATGTGCCCTCCAGTTGT	AAAACGCACTCACGCCAATC	BamHI-None	This study
			Lrd6-6cp-P2	AAggatccGCCGCTTGCGTGGACTA	GCTTTGGCAAGCATCGTCTT	BamHI-None
			Lrd6-6cp-P3	ACAAGGCAAAGCAAGCACTC	AAgtcgacACTTGCTCTTCTGCAGGCTT	None-SalI
			Lrd6-6cp-P4	TGTCTGCATGTCTTTCGGCT	AAgtcgacTGCCAGAAGAGCATGGGTTC	None-SalI
II. Constructs for subcellular location
p35S-GFP	pCAMBIA-2300	eGFP					CAMBIA
p35S-RFP	pCAMBIA-2300	mCherry					CAMBIA
p35S-Lrd6-6-GFP	pCAMBIA-2300	Lrd6-6 (06g03940)-eGFP	Lrd6-6SL	AAggatccATGAGCTTCCTCCGCGCGCTC	AAgtcgacACTTGAACCAAATTCTTCGTTCCAT	BamHI-SalI	This study
p35S-Lrd6-6-RFP	pCAMBIA-2300	Lrd6-6-mCherry	Lrd6-6SL	AAggatccATGAGCTTCCTCCGCGCGCTC	AAgtcgacACTTGAACCAAATTCTTCGTTCCAT	BamHI-SalI	This study
p35S-YFP-Lrd6-6	pCAMBIA-1300	YFP-Lrd6-6	YFP-Lrd6-6	AAactagtATGAGCTTCCTCCGCGCGCTCGC	AAgtcgacTCAACTTGAACCAAATTCTTCGTTCC	SpeI-SalI	This study
p35S-RabF1/RAR6-GFP	pCAMBIA-2300	RabF1/RAR6-GFP	RabF1/RAR6SL	AAggatccATGGGATGTGCTTCTTCTCTTCCAG	AAgtcgacTGACGAAGGAGCAGGACGAGGTAGC	BamHI-SalI	This study
p35S-RabF1/RAR6-RFP	pCAMBIA-2300	RabF1/RAR6-RFP	RabF1/RAR6SL	AAggatccATGGGATGTGCTTCTTCTCTTCCAG	AAgtcgacTGACGAAGGAGCAGGACGAGGTAGC	BamHI-SalI	This study
p35S-OsSnf7-GFP	pCAMBIA-2300	OsSnf7 (06g40620)-eGFP	OsSnf7SL	AAggatccATGTCGGGGGTGTTCGGCAAG	AAtctagaCATAGCCATCTCTGCCTGCAAA	BamHI-XbaI	This study
pBI221	pBI221	eGFP					Addgene
pBI221-AtCPY	pBI221	AtCPY-eGFP	AtCPYSL	AAggatccATGGAGAAACTAACTTTTCTCAGCC	AAgagctcaaCATCTGAGCAACCAGTTCCTCTCCT	BamHI-SacI	This study
III. Intermediate constructs harboring the desired mutation sites
pEASY Blunt-Lrd6-6K261A	pEASY Blunt	Lrd6-6K261A	Lrd6-6K261A	GTCCCCCGGGGAATGGAgcGACGATGCTTGCCAAAG	CTTTGGCAAGCATCGTCgcTCCATTCCCCGGGGGAC	None	This study
pEASY Blunt-Lrd6-6E315Q	pEASY Blunt	Lrd6-6E315Q	Lrd6-6E315Q	GTAATTTTTATGGATcAGATTGATAGTGTCATGT	ACATGACACTATCAATCTgATCCATAAAAATTAC	None	This study
pEASY Blunt-Lrd6-6R372E	pEASY Blunt	Lrd6-6R372E	Lrd6-6R372E	GATGCTGTTCTCCGTgaACTGGTAAAGAGAATAT	ATATTCTCTTTACCAGTtcACGGAGAACAGCATC	None	This study
IV. Constructs for gene expression in E.coli
pET28a-Lrd6-6	pET28a	6×His-Lrd6-6(AA 125 to 487)	Lrd6-6ATPase	AAggatccGGCCAGAGGAGTGGAGCGGCTGCAC	AAgtcgacTCAACTTGAACCAAATTCTTCGTTC	BamHI-SalI	This study
pET28a-Lrd6-6K261A	pET28a	6×His-Lrd6-6K261A(AA 125 to 487)	Lrd6-6ATPase	AAggatccGGCCAGAGGAGTGGAGCGGCTGCAC	AAgtcgacTCAACTTGAACCAAATTCTTCGTTC	BamHI-SalI	This study
pET28a-Lrd6-6E315Q	pET28a	6×His-Lrd6-6E315Q(AA 125 to 487)	Lrd6-6ATPase	AAggatccGGCCAGAGGAGTGGAGCGGCTGCAC	AAgtcgacTCAACTTGAACCAAATTCTTCGTTC	BamHI-SalI	This study
pET28a-Lrd6-6R372E	pET28a	6×His-Lrd6-6R372E(AA 125 to 487)	Lrd6-6ATPase	AAggatccGGCCAGAGGAGTGGAGCGGCTGCAC	AAgtcgacTCAACTTGAACCAAATTCTTCGTTC	BamHI-SalI	This study
V. Constructs for yeast two-hybrid (Y2H)
pGBKT7-53	pGBKT7	Gal4 BD-murine p53					Clonetech
pGBKT7-Lam	pGBKT7	Gal4 BD-lamin					Clonetech
pGADT7-T	pGADT7	Gal4 AD-large T-antigen					Clonetech
pGBKT7-Lrd6-6	pGBKT7	Gal4 BD-Lrd6-6	Lrd6-6Y2H	AAcatATGAGCTTCCTCCGCGCGCTC	AAggatccTCAACTTGAACCAAATTCTTC	NdeI-BamHI	This study
pGBKT7-lrd6-6	pGBKT7	Gal4 BD-lrd6-6	Lrd6-6Y2H	AAcatATGAGCTTCCTCCGCGCGCTC	AAggatccTCAACTTGAACCAAATTCTTC	NdeI-BamHI	This study
pGBKT7-Lrd6-6K261A	pGBKT7	Gal4 BD-Lrd6-6K261A	Lrd6-6Y2H	AAcatATGAGCTTCCTCCGCGCGCTC	AAggatccTCAACTTGAACCAAATTCTTC	NdeI-BamHI	This study
pGBKT7-Lrd6-6E315Q	pGBKT7	Gal4 BD-Lrd6-6E315Q	Lrd6-6Y2H	AAcatATGAGCTTCCTCCGCGCGCTC	AAggatccTCAACTTGAACCAAATTCTTC	NdeI-BamHI	This study
pGBKT7-Lrd6-6R372E	pGBKT7	Gal4 BD-Lrd6-6R372E	Lrd6-6Y2H	AAcatATGAGCTTCCTCCGCGCGCTC	AAggatccTCAACTTGAACCAAATTCTTC	NdeI-BamHI	This study
pGBKT7-OsSnf7	pGBKT7	Gal4 BD-OsSnf7	OsSnf7Y2H	AAcatATGTCGGGGGTGTTCGGCAAG	AAggatccTTACATAGCCATCTCTGCCTGCAAA	NdeI-BamHI	This study
pGADT7-Lrd6-6	pGADT7	Gal4 AD-Lrd6-6	Lrd6-6Y2H	AAcatATGAGCTTCCTCCGCGCGCTC	AAggatccTCAACTTGAACCAAATTCTTC	NdeI-BamHI	This study
pGADT7-lrd6-6	pGADT7	Gal4 AD-lrd6-6	Lrd6-6Y2H	AAcatATGAGCTTCCTCCGCGCGCTC	AAggatccTCAACTTGAACCAAATTCTTC	NdeI-BamHI	This study
pGADT7-Lrd6-6K261A	pGADT7	Gal4 AD-Lrd6-6K261A	Lrd6-6Y2H	AAcatATGAGCTTCCTCCGCGCGCTC	AAggatccTCAACTTGAACCAAATTCTTC	NdeI-BamHI	This study
pGADT7-Lrd6-6E315Q	pGADT7	Gal4 AD-Lrd6-6E315Q	Lrd6-6Y2H	AAcatATGAGCTTCCTCCGCGCGCTC	AAggatccTCAACTTGAACCAAATTCTTC	NdeI-BamHI	This study
pGADT7-Lrd6-6R372E	pGADT7	Gal4 AD-Lrd6-6R372E	Lrd6-6Y2H	AAcatATGAGCTTCCTCCGCGCGCTC	AAggatccTCAACTTGAACCAAATTCTTC	NdeI-BamHI	This study
pGADT7-OsSnf7	pGADT7	Gal4 AD-OsSnf7	OsSnf7Y2H	AAcatATGTCGGGGGTGTTCGGCAAG	AAggatccTTACATAGCCATCTCTGCCTGCAAA	NdeI-BamHI	This study
pGADT7-Os12g02830	pGADT7	Gal4 AD-Os12g02830	Os12g02830Y2H	AAcatATGCTGAAGAAACTGCTATCAAAGC	AAggatccTCAAAGCGCCATCTCTGCTTGA	NdeI-BamHI	This study
pGADT7-Os09g09480	pGADT7	Gal4 AD-Os09g09480	Os09g09480Y2H	AAcatATGTTCAACAGGCTCTTTGGTAAGC	AAggatccTCACAATGCCATTTCAGCTTGC	NdeI-BamHI	This study
pGADT7-Os07g30830	pGADT7	Gal4 AD-Os07g30830	Os07g30830Y2H	AAcatATGTTCGCCTGGCTCCTCCG	AAggatccTCACTTGTCTTCTTTATTCCCGCTA	NdeI-BamHI	This study
pGADT7-Os03g43860	pGADT7	Gal4 AD-Os03g43860	Os03g43860Y2H	AAcatATGAACATCTTCAAGAAGAAGGTC	AAggatccGATGCGGCGAAGTGAAGCCAGTCT	NdeI-BamHI	This study
pGADT7-Os07g13270	pGADT7	Gal4 AD-Os07g13270	Os07g13270Y2H	AAcatATGAGTTTCTTGTTCGGGAAGCGG	AAggatccCATTCTCCTCAGATTGTCCAGCCT	NdeI-BamHI	This study
pGADT7-Os11g47710	pGADT7	Gal4 AD-Os11g47710	Os11g47710Y2H	AAcatATGAGCTTCATCTTCGGCAAGCGG	AAggatccCATCTTCCTCAGATTATCAAGCCG	NdeI-BamHI	This study
VI. Constructs for Bimolecular fluorescence complementation (BiFC)
psPYNE	psPYNE	YFPN					(Walter et al., 2004)
PsPYCE	PsPYCE	YFPC					(Walter et al., 2004)
psPYNE-Lrd6-6	psPYNE	Lrd6-6-YFPN	Lrd6-6BiFC	AAtctagaATGAGCTTCCTCCGCGCGCTC	AAggatccACTTGAACCAAATTCTTC	XbaI-BamHI	This study
psPYNE-lrd6-6	psPYNE	lrd6-6-YFPN	Lrd6-6BiFC	AAtctagaATGAGCTTCCTCCGCGCGCTC	AAggatccACTTGAACCAAATTCTTC	XbaI-BamHI	This study
psPYNE-Lrd6-6K261A	psPYNE	Lrd6-6K261A-YFPN	Lrd6-6BiFC	AAtctagaATGAGCTTCCTCCGCGCGCTC	AAggatccACTTGAACCAAATTCTTC	XbaI-BamHI	This study
psPYNE-Lrd6-6E315Q	psPYNE	Lrd6-6E315Q-YFPN	Lrd6-6BiFC	AAtctagaATGAGCTTCCTCCGCGCGCTC	AAggatccACTTGAACCAAATTCTTC	XbaI-BamHI	This study
psPYNE-Lrd6-6R372E	psPYNE	Lrd6-6R372E-YFPN	Lrd6-6BiFC	AAtctagaATGAGCTTCCTCCGCGCGCTC	AAggatccACTTGAACCAAATTCTTC	XbaI-BamHI	This study
psPYNE-OsSnf7	psPYNE	OsSnf7-YFPN	OsSnf7BiFC	AAtctagaATGTCGGGGGTGTTCGGCAAG	AAggatccCATAGCCATCTCTGCCTGCAAA	XbaI-BamHI	This study
psPYCE-Lrd6-6	PsPYCE	Lrd6-6-YFPC	Lrd6-6BiFC	AAtctagaATGAGCTTCCTCCGCGCGCTC	AAggatccACTTGAACCAAATTCTTC	XbaI-BamHI	This study
psPYCE-lrd6-6	PsPYCE	lrd6-6-YFPC	Lrd6-6BiFC	AAtctagaATGAGCTTCCTCCGCGCGCTC	AAggatccACTTGAACCAAATTCTTC	XbaI-BamHI	This study
psPYCE-Lrd6-6K261A	PsPYCE	Lrd6-6K261A-YFPC	Lrd6-6BiFC	AAtctagaATGAGCTTCCTCCGCGCGCTC	AAggatccACTTGAACCAAATTCTTC	XbaI-BamHI	This study
psPYCE-Lrd6-6E315Q	PsPYCE	Lrd6-6E315Q-YFPC	Lrd6-6BiFC	AAtctagaATGAGCTTCCTCCGCGCGCTC	AAggatccACTTGAACCAAATTCTTC	XbaI-BamHI	This study
psPYCE-Lrd6-6R372E	PsPYCE	Lrd6-6R372E-YFPC	Lrd6-6BiFC	AAtctagaATGAGCTTCCTCCGCGCGCTC	AAggatccACTTGAACCAAATTCTTC	XbaI-BamHI	This study
psPYCE-OsSnf7	PsPYCE	OsSnf7-YFPC	OsSnf7BiFC	AAtctagaATGTCGGGGGTGTTCGGCAAG	AAggatccCATAGCCATCTCTGCCTGCAAA	XbaI-BamHI	This study
psPYCE-Os03g43860	PsPYCE	Os03g43860YFPC	Os03g43860BiFC	AAtctagaATGAACATCTTCAAGAAGAAGGTC	AAggatccGATGCGGCGAAGTGAAGCCAGTCT	XbaI-BamHI	This study
VII. Constructs for gene expression in rice
pCactN-Lrd6-6	pCactN	Lrd6-6	Lrd6-6OE	AAtctagaATGAGCTTCCTCCGCGCGCTC	AAgtcgacTCAACTTGAACCAAATTCTTC	XbaI-SalI	This study
pCactN-Lrd6-6K261A	pCactN	Lrd6-6K261A	Lrd6-6OE	AAtctagaATGAGCTTCCTCCGCGCGCTC	AAgtcgacTCAACTTGAACCAAATTCTTC	XbaI-SalI	This study
pCactN-Lrd6-6E315Q	pCactN	Lrd6-6E315Q	Lrd6-6OE	AAtctagaATGAGCTTCCTCCGCGCGCTC	AAgtcgacTCAACTTGAACCAAATTCTTC	XbaI-SalI	This study
pCactN-Lrd6-6R372E	pCactN	Lrd6-6R372E	Lrd6-6OE	AAtctagaATGAGCTTCCTCCGCGCGCTC	AAgtcgacTCAACTTGAACCAAATTCTTC	XbaI-SalI	This study
pCactN-XG-OsSnf7Cas9	pCactN-XG	OsSnf7sgRNA, hSpCas9	OsSnf7Cas9	gtgtGATAATGCTGGAAGGTGCAA	aaacTTGCACCTTCCAGCATTATC	Overhang for BbsI	This study and (Feng et al., 2013)
Reference
Feng, Z., Zhang, B., Ding, W., Liu, X., Yang, D.L., Wei, P., Cao, F., Zhu, S., Zhang, F., Mao, Y., and Zhu, J.K. (2013). Efficient genome editing in plants using a CRISPR/Cas system. Cell Res 23, 1229-1232. Miki, D., and Shimamoto, K. (2004). Simple RNAi vectors for stable and transient suppression of gene function in rice. Plant & cell physiology 45, 490-495. Walter, M., Chaban, C., Schutze, K.,…
