# Supplementary material for: The Multivesicular Bodies (MVBs)-Localized AAA ATPase LRD6-6 Inhibits Immunity and Cell Death Likely through Regulating MVBs-Mediated Vesicular Trafficking in Rice
Source: PLoS Genet. 2016 Sep 12;12(9):e1006311. doi: 10.1371/journal.pgen.1006311 (PMC5019419; doi:10.1371/journal.pgen.1006311)
Supplement: S6 Table — (XLSX) [file pgen.1006311.s037.xlsx]

## Sheet: S6 Table
S6 Table. Primers list for this study.
Name	Forward Primers(5'->3')	Reverse Primers (5'->3')	Purpose
I4-2	TGCATGCATCCACGGTACGTT	TGGCCCAATGCAAGTGGGGT	Mapping of Lrd6-6
RM19274	CCTGTGAATGACAACCCATGC	GTATGAGCCAGATTAGCGGTTGC
I8	GCCCGGCCCAAAGACCATGA	AGGCATGGCAAGGCCGTGAG
RM5807	CTTGGGAGCTGAGGCTACGC	CAAACGTTGGCACGAGAACC
RM19320	CGTGCTATCACATGCAGAAGACC	GTTGCCGTCACCTGAATATAGGG
RM587	ACGCGAACAAATTAACAGCC	CTTTGCTACCAGTAGATCCAGC
03940cDNA	AGTGGACGCCCACGCGAATA	CACGGTACAAAGAAAGTAACGGAACAG	Amplification the cDNA of Os06g03940 from WT and the mutant
NPTII	AGACTGGTGATTTCAGCGTG	ACATGGTGGAGCACGACAC	Genotyping of the transgenic plants
Hyg	AATTGCCGTCAACCAAGCTC	GCCGATCTTAGCCAGACGAG
Lrd6-6-q	ACCTGATCCAAATGTCCGAAG	CTGCAGCAAGCCTTTCAAGA	Analysis of gene expression level
Os06g04814-q	CTTGTGCAAATGCAGGGTGT	GGCGCACAGCCTGGTCTA
04g10010-q	AAATGATTTGGGACCAGTCG	GATGGAATGTCCTCGCAAAC
Betv1-q	GGAGCAGGAGAAGATGATCG	TTCTTCTCACATGCGACCAC
OsNPR10-q	CTCATCCTCGACGGCTACTT	ATCAGGAAGCAGCAATACGG
OsPR1a-q	CGTCTTCATCACCTGCAACT	TGTCCATACATGCATAAACACG
GFP-q	GAGCAAAGACCCCAACGAGA	GTCCATGCCGAGAGTGATCC
Ubq5-q	AACCAGCTGAGGCCCAAGA	ACGATTGATTTAACCAGTCCATGA
LOC_Os01g47070-q	GTACGTCATGGTCGCCTTCC	CGGAGCTTGGTTCGCAGTG	Analysis of gene expression level to verification the RNA-seq data
LOC_Os01g70490-q	ATCTGGTGCATTCGCAATCAT	TGCCCATGAAACTTCGTTGAG
LOC_Os01g74180-q	GTCGTTGCTCCACTTGTGTT	TAGGCAGCACATTTTCGAACG
LOC_Os01g55870-q	GCACAGGACTGCGATCAACT	CGCCTAAATCCACCTCCTGT
LOC_Os01g54580-q	TGGGATTGTGAAGGAAGCGG	ATTATTCCCAGCCCAAGCCC
LOC_Os12g15530-q	GAGATTCTAACACGGCGCAGC	CCACGAAGGAGGCGTTGTT
LOC_Os01g40580-q	CGCCTTCTACTGCCTCACCAA	GTTCATGTTCGGCACGCTCG
LOC_Os01g42380-q	AACATTAAGCCTGACGCCGA	AGTGTTCACGTTTGCCTCCT
LOC_Os01g49320-q	CCCTCTCGTCGAAATGCAAC	CCCAAACGTGGCTGAACAC
LOC_Os10g13940-q	GGCTGGCTTCGTCTCTTCTT	CTGCGGCCTTAGAATGGTCT
LOC_Os10g38950-q	CTCGGCAAATGTCTTGCACC	AGGTCAGTCTCCGTAGTGGT
LOC_Os06g51060-q	CTCCCACCGCTTCTTAACATCA	CTCTCATGGTGGCAATGCAAA
LOC_Os10g36350-q	CTCGAGCTGTCCGCTTTGG	AAGCTCCAGCTCCTCTCGAA
LOC_Os10g38060-q	AGATTGCGATGGGTGCGTAT	TATGCTCCGCCCAAAGAGAC
LOC_Os10g28080-q	TTCAAGACCGGGAACGTCAC	CATGGAGCTATCCGCTGACC
LOC_Os10g36848-q	CAACCTCACCAAGAACGTCATC	TGGAGAACTCCTGGAGGATGG
LOC_Os12g01390-q	GCCCTGTCGAAGAAAGACAAC	GCATTCTTTCTTTCCCTGTTCA
LOC_Os11g42200-q	CTACCACAACCCGCAGCTTA	GTCTGTGACGAAGCGAATGG
LOC_Os11g28530-q	TGGTCACAAGAGCAACAGCAG	CCTCACTATCACCCGCAGTTC
LOC_Os11g03240-q	TGCTTTCTTTTCCCTCCCTGC	CTCTCCAGTGCACAACAATGG
LOC_Os12g36850-q	GACGCAGGGAGCGTATACAA	TTGCCCACCCTGCTCTTAAC
LOC_Os12g37840-q	GCAACCGTCAGTCAAGGGAT	TGTCTCATCAACTGGCGCAT
LOC_Os12g09580-q	ATCGCAGGCAAAGGAAGGAA	TCAGTTTGTCTCGTTCGGCT
LOC_Os12g39180-q	TTTGCCCTGATTCCGCTGAT	CACTGTCCAGGTCACAGCTT
LOC_Os12g15680-q	AGTCACCTGTCCATCTCGAAC	ACGGAAGCAACCAAAGCAAG
LOC_Os12g36860-q	CGCCTGAAAACTGTCTCAACC	AAACGCCACGAGAAAATTGGA
LOC_Os02g36110-q	GACCCAGTGGCACGAGAATAA	GCACTGAACCATCTTCATCCAA
LOC_Os02g02400-q	CCAGGACCTCTACGACTCCA	CTGGATGATCACCTACCTGGAC
LOC_Os01g01030-q	CTGGTACCTGGGGCAAGAAG	TTGTCGGGAAGAGGAAGCAC
LOC_Os05g35290-q	TGCCTCAAGGAGTGGAACGG	CTACCATCGCTTCCACCCAAAA
LOC_Os02g41680-q	CGACGCTTTCTGTGCTAGGT	CGCAGAGACCACTCATGCC
LOC_Os02g36070-q	ACAAGTATAAGCCTACACAGGAGA	CTCAGGCGGAGCAAAAAGAT
LOC_Os02g36140-q	ATGGGAAAGGAACTCCAGGC	GCTGTCTGAAGCGAAATGGC
LOC_Os05g04690-q	TCGGATTCTTCCGGCGATAC	ATGAGTAGGGCAACTGGTGTG
LOC_Os03g42020-q	TGTGGAGGAACATTGTGGGG	GTAGCCTTCCAGCCCAAACA
LOC_Os03g53660-q	ACAGGCAGTTGGATTTCTGGT	AGTGATGCTCAAAACTGGGC
LOC_Os03g11900-q	CATGCTCATAGTCGGCAGGA	CGACAGGAACAATGGAACGG
LOC_Os03g14990-q	TCAAGCCAACCGCGACTATT	CGGCCCCTTGCTAAAAGTTC
LOC_Os03g17700-q	GCGAGGAAGTACATGAGGCA	CGGGTTGAAGGTGAGCATCC
LOC_Os03g37840-q	GGCATCCCACCGATATTCCC	CCGAGACATCGACATGAGGG
LOC_Os03g13210-q	TTGTGGTCTTATCAGGGGCG	GAGTTGGTCGCCGAGAAGTT
LOC_Os03g15780-q	GTACAGGCAAGAGGCTGTGT	AACAGTCCCAGCAAGTGGAC
LOC_Os04g42250-q	ACCAGTGTTCATGGGTCCTG	TACCATCCTTGTTCGCGCTT
LOC_Os04g39880-q	CGGTGTACGAAATGGCATCC	ACGGAAGCCTTGAGGGTAGA
LOC_Os04g09900-q	CGTCTCCTCCGACTTTACGG	GGTGACAGAGGATGGGTTGG
LOC_Os04g10060-q	TTTATGCCACGCTGGAACCT	GCACGGCATGTTTTTGGTCT
LOC_Os05g35290-q	GAGTGCCTCAAGGAGTGGAA	TACCATCGCTTCCACCCAAA
LOC_Os06g04280-q	CCACGTGAGCCTTATGGGAA	AGGGTCATGGCAACATCAGG
LOC_Os07g08430-q	GTCAGTGGCAAGGTGCAATC	ATACCGAACCCAACAGCCAC
LOC_Os08g34280-q	TGCACCAGAGTGACCGAATAA	TTCACAACCTGCTGTCTTGG
LOC_Os08g34790-q	TGAAGGACGATTCCTGCGG	GCTTTGCGACGTACTGCTTG
LOC_Os09g08130-q	CATACGTGCAGAATGCTGGTG	CCATTTCAGACGTTCCGTACAA
LOC_Os06g06090-q	GCAAGGCAGTCCTTTCCTGA	ATGCCAATACTGACCTGTTATTCT
LOC_Os08g04560-q	TTCAGGATCAGGCCGAGGAA	AGCCTTTCCGGTCTTGTTCA
LOC_Os01g53040-q	TCGTCTACTTGCCTACGGGA	ACGCCTCCCCAACTATCTCA
